# Supplementary material for: Cell fusing agent virus isolated from Aag2 cells does not vertically transmit in Aedes aegypti via artificial infection
Source: Parasit Vectors. 2023 Nov 6;16:402. doi: 10.1186/s13071-023-06033-3 (PMC10626676; doi:10.1186/s13071-023-06033-3)
Supplement: Supplementary file 1 — Additional file 1: Table S1. Primers used in this study. [file 13071_2023_6033_MOESM1_ESM.xlsx]

## Sheet: Sheet1
Table S1. Primers used in this study.
Primer	Sequence (5’→3’)	Annealing temperature	Purpose
F1	CTTCGGCTTGGCTACACCAC	55℃	Amplification and sequencing
R1	TCTTCACGACGCATCTCCGA
F2	GGAGTGGCATCCTTGTCACA
R2	AATGTGAGCGGTATGTCGCC
F3	CGTGCGTCGAACTCCATTGC
R3	AACCGTCGATACCGATCCAC
F4	GCTTGTTGGGAGCACTTCAG
R4	TTGAACCATACAGGCCTCGC
F5	TCATCCGGATTGTCGCATCG
R5	AACTCCTGCACGTTGGCTCA
F6	GGAATCGATCGGCGAGGAAC
R6	GTGAAGGCTAGGACAGCTGC
F7	CTACAGAGACTCTGGCGCGA
R7	AACATGACAGGCTCACCGTC
F8	GACCTTGGCAGTTGGACACC
R8	GGTGTTAGCTTGGTTGTGCG
F9	ACCTTAGTGCAACACCACCC
R9	GCGTCTCCCACTCAATGCTC
F10	GAAGCTGGAGACCGACGGCA
R10	CGTGCAGTCCAGTTCTCCTG
F11	GCCCGAGAAGGTCGTGAATT
R11	CATTCAGTTTGAGGCCGCCA
F12	CAACCAGTTTCGAGCTCTGG
R12	ATGGATGCCACACTAGCAGC
F13	CCACATACATGACGCTGGCC
R13	CCAGATGGTCCTTGAGCCCT
F14	GTGCTTCTGGGATCTCGTCG
R14	CCAGTTGCTCTCCATCCTGG
F15	TGTGTCGACAGACAATCGCG
R15	GGTTCGTCATGCCCGACATT
F16	GTCCGGAGGATAATCGACGC
R16	CTCCCTAACGGTGGGAGGTT
CFAV-GSP1	GATTACGCCAAGCTTTCCACGTTGATCCGCAATCTGTCGAC	60℃	RACE
CFAV-GSP2	GATTACGCCAAGCTTATCGGGGTCAAGGAGCGCGCA	60℃
rps6-F	CGTCGTCAGGAACGTATCC	60℃	RT-qPCR
rps6-R	TTCTTGGCAGCCTTAGCAG
rps6-P	VIC-CGTCTGTCCTCGATGCGTGA-BHQ1
CFAV-F	ACACGAGTGAAGCTGGTTGA
CFAV-R	ACATACGTTCCTGGTTCCCG
CFAV-P	FAM-CCCGTCCTCCCTCTCCTCTGGATC-TAMRA
Forward and reverse primers of CFAV were designed by Suzuki et al. [16], and the probe was newly designed in this study.
